# Supplementary material for: Bowel Preparation for Colonoscopy Changes Serum Composition as Detected by Thermal Liquid Biopsy and Fluorescence Spectroscopy
Source: Cancers (Basel). 2023 Mar 24;15(7):1952. doi: 10.3390/cancers15071952 (PMC10093451; doi:10.3390/cancers15071952)
Supplement: Supplementary file 1 [file cancers-15-01952-s001.zip]

Archive with 1 entries (1 files):
- cancers-2202620-supplementary.pdf
